# Supplementary material for: Spectroscopic Study of Five-Coordinated Thermal Treated Alumina Formation: FTIR and NMR Applying
Source: Int J Mol Sci. 2023 Mar 8;24(6):5151. doi: 10.3390/ijms24065151 (PMC10049124; doi:10.3390/ijms24065151)
Supplement: Supplementary file 1 [file ijms-24-05151-s001.zip]

Archive with 1 entries (1 files):
- ijms-2249351-supplementary.pdf
